# Supplementary material for: Enhanced Antioxidant and Anti-Inflammatory Activities of Diospyros lotus Leaf Extract via Enzymatic Conversion of Rutin to Isoquercitrin
Source: Antioxidants (Basel). 2025 Aug 2;14(8):950. doi: 10.3390/antiox14080950 (PMC12382970; doi:10.3390/antiox14080950)
Supplement: Supplementary file 1 [file antioxidants-14-00950-s001.zip]

Archive with 1 entries (1 files):
- antioxidants-3758436-supplementary.pdf
